# Supplementary material for: Meibum Lipidomic Analysis in Evaporative Dry Eye Subjects
Source: Int J Mol Sci. 2024 Apr 27;25(9):4782. doi: 10.3390/ijms25094782 (PMC11083861; doi:10.3390/ijms25094782)
Supplement: Supplementary file 1 [file ijms-25-04782-s001.zip]

Archive with 1 entries (1 files):
- ijms-2959352-supplementary.pdf
